# Supplementary material for: Metagenomic next-generation sequencing assistance in identifying non-tuberculous mycobacterial infections
Source: Front Cell Infect Microbiol. 2023 Aug 31;13:1253020. doi: 10.3389/fcimb.2023.1253020 (PMC10500063; doi:10.3389/fcimb.2023.1253020)
Supplement: Supplementary file 2 [file DataSheet_2.xlsx]

## Sheet: Sheet1
sampleID	gender	age	clean(%)	rawgc(%)	length	adapter(%)	cleangc(%)	cleanq20(%)	cleanq30(%)	rawreads	cleanreads	RPM	detection
kouwanshun	F	47	98.96	47.35	50	1.03	47.3	94.44	92.2	366084	362295	70.92	Mycobacterium avium complex: 124.21	klebsiella pneumoniae: 585.16	streptococcus mitis: 126918.67	pseudomonas aeruginosa: 350.54	Human herpesvirus type 4: 41.4
zhangbaoping	F	32	99.2	40.02	50	0.8	39.92	96.06	94.71	22020159	21844488	1678.954	Mycobacterium avium complex: 2.01	Aflatus/Aspergillus oryzae: 0.87
yangwenfa	M	63	99.37	41.01	50	0.63	40.93	95.69	94.1	17678584	17567763	818.798	Mycobacterium avium complex: 0.91
wangkui	F	63	99.33	40.78	50	0.66	40.7	96.67	95.3	18155120	18033908	949.652	Mycobacterium abscessus: 3.77
zhangfumei	M	54	98.84	41.5	50	1.16	41.38	96.44	95.24	21145072	20900175	282.048	Mycobacterium avium complex: 0.1
weiyanxia	F	66	97.85	42.95	50	2.15	42.66	96.13	94.83	21561778	21098419	324.310	Mycobacterium avium complex: 0.05	Pseudomonas monti: 444.01	Pneumocystis yersoni: 0.05
bihexiang	F	75	99.31	40.27	50	0.68	40.2	97.09	96.01	15777392	15668528	858.348	Mycobacterium avium incidentalum: 1.28
jiafurong	F	42	98.68	42.93	50	1.31	42.76	96.76	95.61	18917816	18668101	755.744	Mycobacterium intracellulare: 1.55	aspergillus fumigatus: 1.55
zhangshifeng	F	58	93.05	41.96	50	6.95	41.33	95.91	94.45	27966286	26022629	790.096	Mycobacterium avium complex: 0.65
zhangahichen	F	65	97.36	42.06	50	2.64	41.9	96.62	95.21	23298182	22683110	1414.082	Mycobacterium avium complex: 8.64
zhangayna	F	75	98.28	40.95	50	1.72	40.79	96.54	95.25	20944917	20584664	1244.130	Mycobacterium avium incidentalum: 2.91
lisuzhi	M	52	97.37	42.07	50	2.62	41.62	97.15	96.09	11982826	11667678	1442.332	Mycobacterium Warsoni: 0.77
shangzhencen	F	48	96.3	41.95	50	3.69	41.38	96.95	95.79	10259359	9879763	1077.568	Mycobacterium avium complex: 3.95	aspergillus: 0.91
liuzhiwei	F	77	99.46	40.33	50	0.54	40.26	96.69	95.54	16882652	16791486	626.020	Mycobacterium abscessus: 14.11	klebsiella pneumoniae: 57.89	stenotrophomonas maltophilia: 134.53	Achromobacter xyloxide: 191.41	Elizabethia anopheles: 467.26	staphylococcus aureus: 113.51	Corynebacterium striatum: 1255.28	baumanii: 1562.99
zhoudiu	M	72	98.06	39.72	50	1.94	39.46	96.08	94.67	24547839	24071611	849.082	Mycobacterium avium complex: 0.29
zhanghhailan	M	55	97.62	41.31	50	2.35	41.06	96.42	95.03	44267761	43214188	899.706	Mycobacterium avium complex: 0.35
shenghengying	M	42	98.72	40.02	50	1.28	39.88	95.6	93.95	24962886	24643361	2021.796	Mycobacterium avium complex: 0.08
jingzhoahua	F	79	99.037	42.37	50	0.924	42.22	96.31	95.01	20401346	20204881	1779.298	Mycobacterium avium complex: 0.1
zhangjiefang	M	30	96.615	40.91	50	3.348	40.39	95.02	93.23	25949916	25071511	356.854	Mycobacterium abscessus: 0.16
zhoudiu	F	54	98.004	42.12	50	1.981	42.06	96.55	95.15	23109048	22647791	648.620	Mycobacterium avium complex: 19.6
zhangmaofang	F	56	98.252	43.43	50	1.697	43.26	96.17	94.61	44133750	43362292	1031.464	Mycobacterium avium complex: 0.28
yinxiaolin	M	61	99.706	39.93	50	0.199	39.91	94.89	93.17	23671600	23602005	381.940	Mycobacterium intracellulare: 1.06
wangjinming	F	72	99.75	41.85	50	0.185	41.83	94.81	92.92	19284059	19235849	866.258	Mycobacterium avium complex: 0.16
zhangjie	F	60	99.655	40.34	50	0.263	40.31	95.81	94.23	15384282	15331206	603.872	Mycobacterium chelonae: 2.67
zhaojianzhong	M	68	69.867	53.25	50	30.006	49.48	94.67	92.97	36344547	25392845	76.3089	Mycobacterium abscessus: 0.43	Nocardia dermatis: 0.39
liucunying	F	45	88.571	44.84	50	11.4	43.57	92.75	90.23	12039900	10663860	1391.934	Mycobacterium abscessus: 0.28
zhaoxinhuan	F	66	99.714	41.27	50	0.215	41.24	95.21	93.45	31725081	31634347	1340.18	Mycobacterium avium complex: 0.47
